# Supplementary material for: Radiocesium contamination and estimated internal exposure doses in edible wild plants in Kawauchi Village following the Fukushima nuclear disaster
Source: PLoS One. 2017 Dec 14;12(12):e0189398. doi: 10.1371/journal.pone.0189398 (PMC5730164; doi:10.1371/journal.pone.0189398)
Supplement: S1 Appendix — Estimated internal effective doses from edible wild plants due to radiocesium in Kawauchi Village, Fukushima prefecture, during 2012–2015 (Table A). Variations of estimated internal effective doses from edible wild plants due to radiocesium in Kawauchi Village, Fukushima Prefecture, during 2012–2015 (Fig A). Summary of the radiocesium survey of edible wild plants (12 species) during 2012–2015 (Table B). Distribution of the radiocesium survey of edible wild plants (12 species) during 2012–2015 (Table C). (XLSX) [file pone.0189398.s001.xlsx]

## Sheet: Table A in Appendix
◆ Estimated internal effective doses from edible wild plants during 2012-2015
Table A
internal exposure dose(μSv/y)		sex		average		1-6		7-14		15-19		20-29		30-39		40-49		50-59		60-69		>70		2012-2015
																								sex		mean (9-age group)		SD		range
2012		Male	Female	5.184	5.13216	1.6848	1.9656	4.05648	3.91392	4.97664	4.97664	5.0112	4.1472	5.04576	4.19904	5.184	5.08032	5.73696	6.25536	6.3936	6.2208	5.77152	5.184	Male	Female	21.0754	20.2019	4.00233	3.57677	6.3−29.1	8.1−28.3
2013				7.16544	6.72768	2.2464	2.5272	5.0976	5.7024	7.62624	6.38208	5.5296	5.69088	6.58944	5.62176	6.912	6.12864	8.64	6.98112	9.65376	9.07776	7.76448	6.912	child	child	16.1087	15.8029	9.07323	6.81099	6.3-24.2	8.1-21.1
2014				6.912	6.912	1.6848	2.32128	5.42592	5.59872	7.0272	6.2208	5.5296	5.62176	4.40064	5.94432	7.46496	6.95808	7.3728	8.1792	8.34048	8.2944	6.912	6.912	child		15.9558		7.17728		6.3-24.2
2015				3.7	3.5	0.7	1.3	3.2	3	4.6	3.5	3.3	2.6	3.2	2.9	3.7	3.5	4.4	3.8	4.7	4.7	3.8	3.5	adult	adult	23.5588	22.4014	3.8491	3.89847	19.2-29.1	18.1-28.3
2012-2015		Male	Female	22.9614	22.2718	6.316	8.11408	17.78	18.215	24.2301	21.0795	19.3704	18.0598	19.2358	18.6651	23.261	21.667	26.1498	25.2157	29.0878	28.293	24.248	22.508	adult		22.9801		3.74271		18.1-29.1

## Sheet: Fig A in Appendix
◆ Variations of estimated internal effective doses during 2012-2015
internal exposure dose(μSv/2-3 months)		sex	average	1-6	7-14	15-19	20-29	30-39	40-49	50-59	60-69	>70
2012		Male	0.864	0.2808	0.67608	0.82944	0.8352	0.84096	0.864	0.95616	1.0656	0.96192
2012		Female	0.85536	0.3276	0.65232	0.8352	0.6912	0.69984	0.84672	1.04256	1.0368	0.864
2013		Male	1.79136	0.5616	1.2744	1.90656	1.3824	1.64736	1.728	2.16	2.41344	1.94112
2013		Female	1.68192	0.6318	1.4256	1.59552	1.42272	1.40544	1.53216	1.74528	2.26944	1.728
2014		Male	1.728	0.4212	1.35648	1.7568	1.3824	1.10016	1.86624	1.8432	2.08512	1.728
2014		Female	1.728	0.58032	1.39968	1.5552	1.40544	1.48608	1.73952	2.0448	2.0736	1.728
2015		Male	0.936	0.17082	0.80878	1.152	0.8352	0.792	0.93312	1.1016	1.17936	0.95904
2015		Female	0.864	0.3159	0.762469	0.87264	0.64512	0.72	0.86976	0.9504	1.1664	0.864
internal effective dose(μSv/y)		sex	average	1-6	7-14	15-19	20-29	30-39	40-49	50-59	60-69	>70
2012		Male	5.184	1.6848	4.05648	4.97664	5.0112	5.04576	5.184	5.73696	6.3936	5.77152
2012		Female	5.13216	1.9656	3.91392	5.0112	4.1472	4.19904	5.08032	6.25536	6.2208	5.184
2013		Male	7.16544	2.2464	5.0976	7.62624	5.5296	6.58944	6.912	8.64	9.65376	7.76448
2013		Female	6.72768	2.5272	5.7024	6.38208	5.69088	5.62176	6.12864	6.98112	9.07776	6.912
2014		Male	6.912	1.6848	5.42592	7.0272	5.5296	4.40064	7.46496	7.3728	8.34048	6.912
2014		Female	6.912	2.32128	5.59872	6.2208	5.62176	5.94432	6.95808	8.1792	8.2944	6.912
2015		Male	3.744	0.68328	3.23512	4.608	3.3408	3.168	3.73248	4.4064	4.71744	3.83616
2015		Female	3.456	1.2636	3.04988	3.49056	2.58048	2.88	3.47904	3.8016	4.6656	3.456
ANOVA
year			male			female			other
2012M	0.744592		2012M	0.0524675		2012F	0.0619124		2012M	0.10945
2012F			2013M			2013F			2013F
2013M	0.554997		2012M	0.180119		2012F	0.0496332		2012M	0.088115
2013F			2014M			2014F			2014F
2014M	0.818238		2012M	0.0416636		2012F	0.0142666		2012M	0.0074065
2014F			2015M			2015F			2015F
2015M	0.515455		2013M	0.519696		2013F	0.891614		2013M	0.0312646
2015F			2014M			2014F			2012F
			2013M	0.00166666		2013F	0.00037478		2013M	0.641648
			2015M			2015F			2014F
			2014M	0.00614175		2014F	0.000327006		2013M	0.000449417
			2015M			2015F			2015F
									2014M	0.113226
									2012F
									2014M	0.915149
									2013F
									2014M	0.00159093
									2015F
									2015M	0.0746452
									2012F
									2015M	0.00200648
									2013F
									2015M	0.00167866
									2014F

## Sheet: Table B in Appendix
◆ Summary of the radiocesium survey of edible wild plants (12 species) during 2012-2015
Table B
		n			%
		ND (<20 Bq/kg)	20-100 Bq/kg	≧100Bq/kg	ND (<20 Bq/kg)	20-100 Bq/kg	≧100Bq/kg
1	Fuki	364	115	10	0.744376	0.235174	0.0204499
2	Udo	251	80	11	0.733918	0.233918	0.0321637
3	Warabi	185	160	45	0.474359	0.410256	0.115385
4	Takenoko	46	82	33	0.285714	0.509317	0.204969
5	Taranome	19	20	32	0.267606	0.28169	0.450704
6	Shidoke	22	35	6	0.349206	0.555556	0.0952381
7	Kogomi	28	18	6	0.538462	0.346154	0.115385
8	Yomogi	18	14	0	0.5625	0.4375	0
9	Koshiabura	1	2	26	0.0344828	0.0689655	0.896552
10	Zenmai	4	10	27	0.097561	0.243902	0.658537
11	Urui	21	0	0	1	0	0
12	Itadori	7	2	0	0.777778	0.222222	0
total		966	538	196	56.8235	31.6471	11.5294
		1700
ND	<100	≧100
966	538	196

## Sheet: Table C in Appendix
◆ Distribution of Radiocesium in Edible Wild Plants (12 species) during 2012-2015
Table C
No.	Species (in Japanese)	Period	n	Range		Mean		Median
				134Cs（Bq/k-fresh）	137Cs（Bq/kg-fresh）	134Cs（Bq/k-fresh）	137Cs（Bq/kg-fresh）	134Cs（Bq/k-fresh）	137Cs（Bq/kg-fresh）
1	Petasites japonicus (Fuki)	May - June, 2012	76	<22-54	<20-81	14±9.6	18±16	10(26)	10(38)
		April - June, 2013	173	<20-81	<20-151	19±6.3	20±12	20(20)	20(20)
		April - June, 2014	155	<20-64	<20-129	20±6.7	22±13	20(20)	20(31)
		April - June, 2015	85	<18-33	<10-27	11±2.9	11±2.8	10(10)	10(10)
		subtotal	489	<18-81	<10-151	17±7.6	19±13	20(20)	20(20)
2	Aralia cordata (Udo)	May - June, 2012	35	<29	<23-33	11±3.2	11±4.3	10(10)	10(10)
		April - June, 2013	102	<20-166	<20-306	21±18	26±36	20(20)	20(31)
		April - June, 2014	113	<20-106	<20-128	20±10	23±18	20(20)	20(25)
		April - June, 2015	92	<10-14	<11-46	11±3.9	14±19	10(10)	10(17)
		subtotal	342	<10-166	<11-306	17±13	20±24	20(20)	20(24)
3	Pteridium aquilinum (Warabi)	May - June, 2012	25	<30-97	<33-151	18±20	22±32	10(33)	10(42)
		April - June, 2013	141	<20-367	<20-690	27±35	40±70	20(40)	20(84)
		April - June, 2014	140	<20-219	<20-592	28±33	47±86	20(37)	20(96)
		April - June, 2015	84	<10-513	<11-647	23±60	38±84	10(30)	10(82)
		subtotal	390	<10-513	<11-690	26±40	41±78	20(37)	20(88)
4	Phyllostachys edulis (Takenoko)	May - June, 2012	31	<21-166	<21-279	49±43	74±65	34(104)	46(147)
		April - June, 2013	49	<20-489	<20-885	62±112	117±221	20(138)	29(264)
		April - June, 2014	46	<20-175	<20-246	25±27	35±43	20(29)	20(74)
		April - June, 2015	35	<18-34	<10-28	14±18	32±68	10(10)	10(45)
		subtotal	161	<18-489	<10-885	44±80	83±179	20(104)	24(165)
5	Aralia elata (Taranome)	May - June, 2012	3	<37	nd	10±0		10(10)
		April - June, 2013	36	<20-346	<20-665	91±104	171±208	31(290)	60(556)
		April - June, 2014	22	<22-468	<20-1,246	84±127	207±339	26(172)	65(552)
		April - June, 2015	10	<21-201	<18-771	60±68	216±266	28(178)	103(673)
		subtotal	71	<20-468	<18-1,246	81±107	181±263	25(201)	64(560)
6	Parasenecio delphiniifolius (Shidoke)	May - June, 2012	6	<20-50	<32-33	18±15	18±11	10(35)	10(32)
		April - June, 2013	16	<20-124	<20-131	29±28	46±61	20(50)	21(101)
		April - June, 2014	24	<20-52	<20-133	22±9.2	36±32	20(28)	20(71)
		April - June, 2015	17	<10-33	<10-96	13±5.8	26±25	10(18)	10(61)
		subtotal	63	<10-124	<10-133	21±17	34±40	20(32)	20(70)
7	Matteuccia struthiopteris (Kusasotetsu: Kogomi)	May - June, 2012	1	nd	nd
		April - June, 2013	18	<20-261	<20-481	32±56	48±106	20(31)	20(47)
		April - June, 2014	20	<20-100	<20-234	27±18	39±51	20(37)	20(88)
		April - June, 2015	13	<12-22	<12-87	11±3.2	20±22	10(12)	10(44)
		subtotal	52	<12-261	<12-481	24±36	37±72	20(32)	20(82)
8	Artemisia indica var.maximowiczii (Yomogi)	May - June, 2012	9	<31	<41	12±6.6	13±9.7	10(14)	10(16)
		April - June, 2013	8	<20	<20	17±3.0	15±4.6	18(20)	15(20)
		April - June, 2014	12	<20-25	<20	17±5.2	16±4.4	20(20)	20(20)
		April - June, 2015	3	nd	nd
		subtotal	32	<20-31	<20-41	15±5.7	15±6.5	15(20)	12(20)
9	Eleutherococcus sciadophylloides (Koshiabura)	May - June, 2012	-
		April - June, 2013	12	38-1,048	71-2,321	387±286	760±617	351(678)	656(1,306)
		April - June, 2014	10	<107-1,939	<20-4,788	464±586	1,080±1,446	224(1,039)	436(2,629)
		April - June, 2015	7	30-2,084	140-7,374	624±633	2,188±2,246	512(1,219)	1,904(4,277)
		subtotal	29	<30-2,084	<20-7,374	456±502	1,215±1,555	264(861)	681(2,335)
10	Osmunda japonica (Zenmai)	May - June, 2012	-
		April - June, 2013	8	<20-199	<20-365	67±61	128±112	48(154)	99(281)
		April - June, 2014	23	<20-570	<20-2,309	174±212	395±506	21(303)	158(806)
		April - June, 2015	10	<23-155	<12-643	40±42	146±182	28(67)	101(274)
		subtotal	41	<20-570	<12-2,309	121±174	282±413	47(281)	117(678)
11	Hosta sieboldiana (Urui)	May - June, 2012	5	nd	nd
		April - June, 2013	4	nd	nd
		April - June, 2014	9	nd	nd
		April - June, 2015	3	nd	nd
		subtotal	21
12	Fallopia japonica (Itadori)	May - June, 2012	-
		April - June, 2013	-
		April - June, 2014	4	nd	nd
		April - June, 2015	5	nd	<13-23		13±5.0		10(19)
		subtotal	9		<13-23		13±5.0		20(21)
subtotal		May - June, 2012	191	<20-166	<20-279	20±24	26±38	10(41)	10(60)
		April - June, 2013	567	<20-1,048	<20-2,321	39±84	63±172	20(53)	20(109)
		April - June, 2014	578	<20-1,939	<20-4,788	38±110	71±278	20(39)	20(95)
		April - June, 2015	364	<10-2,084	<10-7,374	28±126	72±438	10(22)	10(57)
total			1700	<10-2,084	<10-7,374	34±100	63±278	20(38)	20(86)
1)Data are presented as mean±SD.
2)90th percentile.
3)Not detected.
